# Supplementary material for: Biomass Valorization through Catalytic Pyrolysis Using Metal-Impregnated Natural Zeolites: From Waste to Resources
Source: Polymers (Basel). 2024 Jul 4;16(13):1912. doi: 10.3390/polym16131912 (PMC11244507; doi:10.3390/polym16131912)
Supplement: Supplementary file 1 [file polymers-16-01912-s001.zip]

Archive with 1 entries (1 files):
- polymers-3027618-supplementary.pdf
